# Supplementary material for: Co-Treatment with Human Leukocyte Extract and Albendazole Stimulates Drug’s Efficacy and Th1 Biased Immune Response in Mesocestoides vogae (Cestoda) Infection via Modulation of Transcription Factors, Macrophage Polarization, and Cytokine Profiles
Source: Pharmaceutics. 2023 Feb 6;15(2):541. doi: 10.3390/pharmaceutics15020541 (PMC9962889; doi:10.3390/pharmaceutics15020541)
Supplement: Supplementary file 1 [file pharmaceutics-15-00541-s001.zip]

Archive with 1 entries (1 files):
- pharmaceutics-2080042-supplementary.pdf
